# Supplementary material for: Interspecific complementation-restoration of phenotype in Arabidopsis cuc2cuc3 mutant by sugarcane CUC2 gene
Source: BMC Plant Biol. 2022 Jan 22;22:47. doi: 10.1186/s12870-022-03440-z (PMC8783490; doi:10.1186/s12870-022-03440-z)
Supplement: Supplementary file 4 — Additional file 4. SsCUC expression and regulation. (A) A- Expression of CUC genes in RNA-seq, sRNA-seq and PARE-seq data of sugarcane during different stages of ovule development. (B) Normalized expression of miR164a in sRNA-seq data of sugarcane during different stages of ovule development. (C) Target identification of sugarcane CUC2 gene using degradome sequencing. [file 12870_2022_3440_MOESM4_ESM.xlsx]

## Sheet: SsCUC expression and regulation
A- Expression of CUC genes in RNA-seq, sRNA-seq and PARE-seq data of sugarcane during different stages of ovule development.
Gene	AC	MMC	Meiosis	Mitosis	Mature
SsCUC2	0.23	2.1	2.29	1.42	0.37
SsCUC3	0.11	1.31	0.35	0.28	0.07
B- Expression of miR164a in sRNA-seq data of sugarcane during different stages of ovule development.
miR164a	2233.5	1661	13737.5	5749.5	61384
C-Target identification of sugarcane CUC2 gene using degradome sequencing.
Query	Transcript	TStart	TStop	TSlice	MFEperfect	MFEsite	MFEratio	AllenScore	Paired	Unpaired	Structure	Sequence	DegradomeRawReads(AC)	DegradomeNormReads(AC)	DegradomeCategory(AC)	DegradomePval(AC)	Tplot_file_path(AC)	DegradomeRawReads(MMC)	DegradomeNormReads(MMC)	DegradomeCategory(MMC)	DegradomePval(MMC)	Tplot_file_path(MMC)	DegradomeRawReads(Meiosis)	DegradomeNormReads(Meiosis)	DegradomeCategory(Meiosis)	DegradomePval(Meiosis)	Tplot_file_path(Meiosis)	DegradomeRawReads(Mitosis)	DegradomeNormReads(Mitosis)	DegradomeCategory(Mitosis)	DegradomePval(Mitosis)	Tplot_file_path(Mitosis)	DegradomeRawReads(Mature)	DegradomeNormReads(Mature)	DegradomeCategory(Mature)	DegradomePval(Mature)	Tplot_file_path(Mature)	AC	MMC	Meiosis	Mitosis	Mature	pvalue	qvalue	significant	GO	KEGG
osa-miR164a	Sspon.07G0020380-1A	821	841	832	-45.1	-40.5	0.898004	2	1-17,841-825;19-20,823-822	18-18,824-824[SIL];21-21,821-821[UP3]	.((.(((((((((((((((((&))))))))))))))))).)).	AGCUCGUGCCCUGCUUCUCCA&UGGAGAAGCAGGGCACGUGCG	0	0	NA	NA	NA	0	0	NA	NA	NA	3	33.4433	3	0.0139962	Output/Meiosis/cleaveLand_result/t_plot/osa-miR164a_1ss21AG_Sspon.07G0020380-1A_832_TPlot.pdf	0	0	NA	NA	NA	0	0	NA	NA	NA	0	0	33.4433	0	0	6.0686e-28	6.72665e-27	yes	GO:0006355(regulation of transcription DNA-templated);GO:0003677(DNA binding)	NA
osa-miR164a	Sspon.07G0020380-2C	821	841	832	-45.1	-40.5	0.898004	2	1-17,841-825;19-20,823-822	18-18,824-824[SIL];21-21,821-821[UP3]	.((.(((((((((((((((((&))))))))))))))))).)).	AGCUCGUGCCCUGCUUCUCCA&UGGAGAAGCAGGGCACGUGCG	0	0	NA	NA	NA	0	0	NA	NA	NA	0	0	NA	NA	NA	0	0	NA	NA	NA	1	13.7329	4	0.175235	Output/Mature/cleaveLand_result/t_plot/osa-miR164a_1ss21AG_Sspon.07G0020380-2C_832_TPlot.pdf	0	0	0	0	13.7329	3.3579e-11	5.90838e-11	yes	GO:0006355(regulation of transcription DNA-templated);GO:0003677(DNA binding)	NA
osa-miR164a	Sspon.07G0020380-3D	809	829	820	-45.1	-40.5	0.898004	2	1-17,829-813;19-20,811-810	18-18,812-812[SIL];21-21,809-809[UP3]	.((.(((((((((((((((((&))))))))))))))))).)).	AGCUCGUGCCCUGCUUCUCCA&UGGAGAAGCAGGGCACGUGCG	0	0	NA	NA	NA	0	0	NA	NA	NA	0	0	NA	NA	NA	1	11.4738	4	0.11916	Output/Mitosis/cleaveLand_result/t_plot/osa-miR164a_1ss21AG_Sspon.07G0020380-3D_820_TPlot.pdf	0	0	NA	NA	NA	0	0	0	11.4738	0	2.5895e-09	3.393e-09	yes	GO:0006355(regulation of transcription DNA-templated);GO:0003677(DNA binding)	NA
